# Supplementary material for: Radiosensitization by enzalutamide for human prostate cancer is mediated through the DNA damage repair pathway
Source: PLoS One. 2019 Apr 1;14(4):e0214670. doi: 10.1371/journal.pone.0214670 (PMC6443157; doi:10.1371/journal.pone.0214670)
Supplement: S1 Appendix — (XLSX) [file pone.0214670.s001.xlsx]

## Sheet: Sheet1
S1 Appendix
Data for Fig 1B
	Control	Date and Time	Area	Perimeter	Circularity	Height	Width	Gray Value (Minimum)	Gray Value (Mean)	Gray Value (Median)	Integrated Density		pATM/TBP
	hrs
pATM	0.5	2018-08-22T15:29:52-05:00	2880	244	0.607887	32	90	68	128.803	126	370954		0.447557
	1.5	2018-08-22T15:30-05:00	2880	244	0.607887	32	90	71	131.475	135	378648		0.415604
	3	2018-08-22T15:30:06-05:00	2880	244	0.607887	32	90	70	116.27	115	334857		0.339601
	6	2018-08-22T15:30:10-05:00	2880	244	0.607887	32	90	70	111.035	110	319780		0.321743
TBP	0.5	2018-08-22T15:30:17-05:00	5406	310	0.706907	53	102	74	153.319	161	828842
	1.5	2018-08-22T15:30:23-05:00	5406	310	0.706907	53	102	77	168.531	181	911078
	3	2018-08-22T15:30:27-05:00	5406	310	0.706907	53	102	80	182.396	203	986031
	6	2018-08-22T15:30:34-05:00	5406	310	0.706907	53	102	81	183.851	204	993900
	ENZ	Date and Time	Area	Perimeter	Circularity	Height	Width	Gray Value (Minimum)	Gray Value (Mean)	Gray Value (Median)	Integrated Density
	hrs
pATM	0.5	2018-08-22T15:38:01-05:00	3569	252	0.706245	43	83	73	152.833	150	545462		0.560596
	1.5	2018-08-22T15:38:06-05:00	3569	252	0.706245	43	83	74	143.993	140	513912		0.594337
	3	2018-08-22T15:38:10-05:00	3569	252	0.706245	43	83	61	118.373	114	422474		0.486842
	6	2018-08-22T15:38:15-05:00	3569	252	0.706245	43	83	62	118.382	114	422507		0.476355
TBP	0.5	2018-08-22T15:38:24-05:00	5220	296	0.748681	58	90	73	186.399	210	973004
	1.5	2018-08-22T15:38:29-05:00	5220	296	0.748681	58	90	76	165.648	183	864681
	3	2018-08-22T15:38:33-05:00	5220	296	0.748681	58	90	74	166.242	186	867785
	6	2018-08-22T15:38:38-05:00	5220	296	0.748681	58	90	74	169.916	192	886959
Data for Fig 2 and Fig 3.
	Nuclei	foci	Foci/nuclei
Slide 5					DMSO	mean	SD	N
H2AX 647 001	42	56	1.33333			1.087	0.131	4
H2AX 647 002	45	58	1.28889
H2AX 647 003	56	52	0.928571
H2AX 647 004	96	77	0.802083
53BP1 568 001	42	74	1.7619			1.58	0.108	4
53BP1 568 002	45	76	1.68889
53BP1 568 003	56	90	1.60714
53BP1 568 004	96	122	1.27083
Slide 6					DMSO IR 30 min
H2AX 647 001	65	107	1.64615			1.75	0.143	4
H2AX 647 002	79	164	2.07595
H2AX 647 003	96	136	1.41667
H2AX 647 004	81	153	1.88889
						4.45	0.144	4
53BP1 568 001	65	315	4.84615
53BP1 568 002	79	328	4.1519
53BP1 568 003	96	427	4.44792
53BP1 568 004	81	354	4.37037
Slide 8					ENZ
H2AX 647 001	83	76	0.915663			0.833	0.068	4
H2AX 647 002	103	95	0.92233
H2AX 647 003	38	24	0.631579
H2AX 647 004	76	66	0.868421
53BP1 568 001	83	129	1.55422			1.295	0.103	4
53BP1 568 002	103	138	1.33981
53BP1 568 003	38	40	1.05263
53BP1 568 004	76	95	1.25
slide 9					ENZ IR 30 min
H2AX 647 001	23	120	5.21739			4.458	0.29	4
H2AX 647 002	41	155	3.78049
H2AX 647 003	50	221	4.42
H2AX 647 004	40	177	4.425
53BP1 568 001	23	130	5.65217			4.77	0.402	4
53BP1 568 002	41	152	3.70732
53BP1 568 003	50	244	4.88
53BP1 568 004	40	194	4.85
Data for Fig 4A.
22Rv1 cells plated	200	200	200	1000	2000
Radiation Dose (Gy)	0	1	2	3	4
DMSO Colonies	36	28	13	33	66
	28	20	14	31	52
	39	20	6	26	59
	37	15	10	30	56
Colonies (Mean)	35	20.75	10.75	30	58.25
Enzalutamide (10 μM)	34	10	5	19	22
	37	10	9	18	23
	37	19	2	16	30
	24	9	3	18	27
Colonies (Mean)	33	12	4.75	17.75	25.5
Data for Fig 4B
DU145 cells plated	20	40	80	300	900
Radiation Dose (Gy)	0	2	4	6	8
DMSO Colonies	6	22	24	48	71
	14	13	22	41	88
	8	9	22	52	69
	9	17	20	47	76
	8	15	20	41	85
	7	18	26	51	76
Colonies (Mean)	8.66667	15.6667	22.3333	46.6667	77.5
Enzalutamide (10 μM)	6	15	21	44	61
	16	14	17	46	77
	10	21	19	46	86
	9	13	19	44	72
	8	14	17	45	66
	11	15	21	53	52
Colonies (Mean)	10	15.3333	19	46.3333	69
Data for Fig 5A.
Days	Vehicle					Vehicle + XRT					ENZ					ENZ + XRT
1	314	987.7	683.2	872.5	797.8	306	793.2	735.1	346.8	417.9	705.7	431.7	448.6	1209.7	726.7	377.2	362.4	394.9	288.7	278.8
3	297.5	968	541.5	534.5	636.5	230.6	976.6	477.9	550	281.3	525	437.4	633.9	1029.4	1507.2	355.7	180	271.5	181.3	183.8
5	665.5	1666	700	550	925.8	126	650	907.5	405	245	550	771.8	631.8	1568	1764	313.6	75	196	62.5	108
7	405	1328.1	726	606.4	1352	108	500	445.5	320	144	665.5	550	907.5	1568	1296	126	62.5	108	40	13.5
9	550	1764	786.5	726	968	0	786.5	526.5	288	87.5	726	75	847	2745.5	2890	126	13.5	40	13.5	0
11	550	1224	486	550	1470	0	786.5	550	256	56	500	100	726	2456.5	2025	126	32	108	13.5	0
13	968	1605.5	384	600	1800	0	907.5	600	936	220.5	600	196	1080	2176	2250	100	700	108	13.5	0
15	1152	2560	445.5	786.5	1912.5	48	550	567	600	56	1098.5	162	665.5	2048	2560	171.5	269.5	171.5	13.5	0
17	1080		665.5	726		27	936	936	600	31.5	600	144	600	2745		108	198	108	13.5	0
19	1296		500	726		12	726	600	1008	87.5	726	125	864	2176		75	196	108	13.5	0
Data for Fig 5B.
LNCaP Xenograft Cleaved Caspase-3 Counts, Individual Tumors Listed
	Vehicle	RT 2 Gy	ENZ	ENZ + RT 2Gy
Positive Cells	9012	6070	2505	11134
	6082	20388	13934	11432
	6017	5964	34452
	3979		17810
	12901		38875
Total Cells	197888	147901	106290	236842
	433041	321257	298282	142669
	173711	206677	331462
	262950		731134
	437325		447813
% Positive	4.55	4.1	2.36	4.7
	1.4	6.35	4.67	8.01
	3.46	2.89	10.39
	1.51		2.44
	2.95		8.68
% Positive (Mean)	2.774	4.44667	5.708	6.355
Data for Fig 6.
Days	Vehicle					Vehicle + XRT					ENZ					ENZ + XRT
1	108	171.5	405	405	256	600	550	600	786.5	405	700	786.5	500	320	416	364.5	650	726	600	550
4	196	196	1008	445.5	500	600	500	550	665.5	384	607.5	1666	405	384	907.5	445.5	600	936	786.5	405
8	196	62.5	907.5	1080	600	650	847	1080	1152	1080	1764	3078	726	1098.5	1296	405	726	526.5	847	352
11	126	62.5	1436.5	1267.5	607.5	726	1080	1352	1666	1568	1605.5	3429.5	864	2745.5	1436.5	500	786.5	1008	936	245
15	364.5	62.5	2432	1912.5	936	847	864	1080	1568	1267.5	1960	3429.5	1080	2432	1521	364.5	600	726	600	62.5
18	500	87.5	2688	2137.5	1080	600	700	1152	700	1080	2058		1372	2250	1960	405	726	269.5	550	13.5
Data for Fig 7A.
Days	Vehicle				Vehicle + XRT				ENZ				ENZ + XRT
0	493	478.2	310.3	336	279.9	351.3	480	379.3	363.3	335.2	205.8	176.1	346.3	368.6	353	273.8
3	232.7	257	249.2	241.9	283	324.8	316	379.3	251.3	226.5	238.2	230	405.7	388.3	370.7	345.7
7	251.3	276.8	274.4	270.7	323.2	388.3	362.4	408.7	329.5	356.3	326.1	294.4	475.3	499.4	460.8	453.6
10	288	345.7	334.1	338.7	381	404.9	382.2	425.9	415.9	372.1	361.3	322.8	555	585.8	540.6	532.5
14	364.9	445.3	500.9	443	556.7	564.5		541.5	503.6	438.9	444.4	430.6	740	732	764	615
17		528	550.4	494.8	651.8	658		629.1	691	558.7	558.7	573.4	1200.6	895.4	911.8	905.9
21		665.9	651.8	552.3	510.3	494.8		377.2	578.7	586.6	553.8	552.2	436.4	481.6	596.8	415.9
24		865.5	746.3	702.3	443.6	380.9		345.7	451.5	486	427.4	477.1	332.8	328.7	444.4	316.8
28		1056.3	887.3	843.6	243.7	222.9			399.4	384.6	331.6	394.9	161.8	232.7	228.1
31		1205.6	1185.9	1089.9		190.4			336.2	323.8	273.8	330.7		143.4
Data for Fig 7B.
PDX Graft Cleaved Caspase-3 Counts
	Vehicle	RT 2 Gy	ENZ	ENZ + RT 2Gy
Positive Cells	95624	94611	130779	144688
Total Cells	315853	267016	522978	291165
% Positive (Mean)	30.2748	35.4327	25.0066	49.6928
